# Supplementary material for: Fatigue and Sleep in Airline Cabin Crew: A Scoping Review
Source: Int J Environ Res Public Health. 2023 Feb 1;20(3):2652. doi: 10.3390/ijerph20032652 (PMC9916232; doi:10.3390/ijerph20032652)
Supplement: Supplementary file 1 [file ijerph-20-02652-s001.zip]

Archive with 1 entries (1 files):
- ijerph-2108975-supplementary.pdf
